# Supplementary material for: CR1(+) tumor-associated macrophages orchestrate an immunosuppressive niche in hepatocellular carcinoma: a genetic and multi-omics dissection
Source: J Transl Med. 2026 May 25;24:955. doi: 10.1186/s12967-026-08301-z (PMC13397638; doi:10.1186/s12967-026-08301-z)
Supplement: Supplementary file 9 — Supplementary Material 9 [file 12967_2026_8301_MOESM9_ESM.xlsx]

## Sheet: CR1
mode	affinity(kcal/mol)	dist from best mode
		rmsd l.b.	rmsd u.b.
1	-7.1	0	0
2	-7	5.996	9.619
3	-7	2.586	3.305
4	-7	5.353	9.195
5	-6.9	6.317	9.764
6	-6.9	5.421	9.038
7	-6.9	4.862	8.771
8	-6.8	5.656	9.826
9	-6.7	6.56	8.74

## Sheet: YEM1L1
mode	affinity(kcal/mol)	dist from best mode
		rmsd l.b.	rmsd u.b.
1	-7.9	0	0
2	-7.3	1.408	1.784
3	-7.2	5.094	6.204
4	-7	1.58	2.172
5	-7	4.971	8.336
6	-7	7.54	10.991
7	-6.8	3.705	5.086
8	-6.8	5.697	7.788
9	-6.7	6.208	8.152

## Sheet: MSI2
mode	affinity(kcal/mol)	dist from best mode
		rmsd l.b.	rmsd u.b.
1	-6.3	0	0
2	-6.3	8.569	11.351
3	-6.1	1.908	2.91
4	-5.9	14.526	17.238
5	-5.9	1.082	1.611
6	-5.8	1.451	1.984
7	-5.8	7.856	9.782
8	-5.8	6.468	7.929
9	-5.7	8.772	12.68
